# Supplementary material for: Essential and Checkpoint Functions of Budding Yeast ATM and ATR during Meiotic Prophase Are Facilitated by Differential Phosphorylation of a Meiotic Adaptor Protein, Hop1
Source: PLoS One. 2015 Jul 30;10(7):e0134297. doi: 10.1371/journal.pone.0134297 (PMC4520594; doi:10.1371/journal.pone.0134297)
Supplement: S2 Table — Supplementary data tables showing the values plotted in the graphs from Figs 1D and 1E, 3A, 3B and 3F, 4B–4G, and S1A and S1B, and S2 Figs. (XLSX) [file pone.0134297.s005.xlsx]

## Sheet: Fig1
Figure 1D	DMC1	Hop1			Mek1-HA			pT318			pS298				Figure 1D	DMC1
	T(h)	% +ves	+	-	% +ves	+	-	% +ves	+	-	% +ves	+	-		time (h)	MI+(1)	MI+(2)	MI+(3)	SD
	0	0	2.68664	0	0	2.68664	0	0	2.81272	0	0	2.61626	0		0	0	0	0	0
	4	71.0526	8.1116	9.23824	47.3684	9.56678	9.42669	26.9767	6.45716	5.81017	12.3153	5.3258	4.18456		2	0	0	0	0
	5	80.1653	6.69338	8.22493	41.3223	9.30893	8.87394	37.0213	6.51925	6.18731	50.431	6.60744	6.61866		3	0	0	0	0
	6	62.2047	8.44906	9.03202	37.0079	9.01599	8.39522	10.1322	4.6826	3.60016	21.0526	5.87251	5.10314		4	0	0	0	0
	8	18.3206	7.70141	6.21535	18.3206	7.70141	6.21535	2.15517	2.8023	1.45179	4.54545	3.4419	2.25487		5	0	5.0129	0	2.3631
															6	2.79851	17.7985	0	7.81465
															7	40.9182	45.5568	36.0235	3.89242
															8	71.6463	76.5456	66.7855	3.98459
															10	88.9262	94.3865	82.7665	4.7467
Figure 1E	dmc1∆	Hop1			Mek1-HA			pT318			pS298				Figure 1E	dmc1∆
	T(h)	% +ves	+	-	% +ves	+	-	% +ves	+	-	% +ves	+	-		time (h)	MI+	MI+	MI+	SD
	0	0	2.92249	0	0	1.22523	0	0.943396	2.42277	0.828955	0	2.00381	0		0	0	0	0	0
	4	40.1709	9.46574	8.95577	16.8865	4.15898	3.63225	21.2996	5.29739	4.67185	26.3941	5.69526	5.16689		2	0	0	0	0
	5	52.7778	9.68339	9.83954	30.2857	5.10918	4.77191	38.9121	6.49684	6.21818	43.8298	6.60053	6.44291		3	0	0	0	0
	6	57.3913	9.17359	9.56368	27.321	4.79741	4.43719	28.4091	5.85163	5.35951	43.5252	6.05072	5.91123		4	0	0	0	0
	8	77.9661	7.10745	8.56044	45.8791	5.27216	5.20464	46.6942	6.49966	6.41768	49.2366	6.22328	6.20581		5	0	0	0	0
															6	0	0	0	0
															7	0	0	0	0
															8	0	0.3	0	0.141421
															10	0	1	0	0.471405

## Sheet: Fig3
	Figure 3A	HOP1	hop1-S298A	hop1-T318A		Figure 3B	HOP1 dmc1∆	hop1-S298A dmc1∆	hop1-T318A dmc1∆		Figure 3E	DMC1				Figure 3F	dmc1∆
	time (h)	MI+	MI+	MI+		time (h)	MI+	MI+	MI+		time(h)	HOP1	S298A	T318A		time(h)	HOP1	S298A	T318A
	0	0	0	0		0	0	0	0		0	0.0542138	0.00998146	0.0341918		0	0.0130593	0.00180563	0.0214801
	2	0	0	0		2	0	0	0		2	0.0766613	0.164588	0.0803927		2	0.130171	0.0864021	0.0196745
	3	0	0	0		3	0	0	0		4	0.843068	0.795968	0.548297		4	0.772351	0.668726	0.607899
	4	0	0	0		4	0	0	0.392157		5	1	0.847763	0.803236		5	0.853856	0.850373	0.734588
	5	0	0.383142	6.80851		5	0	6.48148	12.1094		6	0.897282	0.897052	0.279172		6	0.919639	0.799282	0.551942
	6	2.79851	7.18085	36.7589		6	0	18.1102	48.5714		8	0.275441	0.26504	0.19878		8	0.926976	0.717749	0.151651
	7	40.9182	41.0156	53.1365		7	0	29.1045	59.2593		10	0.19878	0.154606	0.0441733		10	0.940035	0.670532	0.0667277
	8	71.6463	63.3846	79.5918		8	0	43.0189	76.0943		12	0.0224475	0.026238	0.0362194		12	1	0.368435	0.0452476
	10	88.9262	88.0769	89.6226		10	0	65.1163	85.6618
	12	98.3444	96.4789	96.4706		12	0.280899	79.2308	95.9016
	24	97.4638	98.8889	97.2112		24	1.35593	94.8276	99.1031

## Sheet: Fig4
Figure 4B		% +ves			HOP1		hop1-S298A		hop1-T318A
	Time (h)	HOP1	hop1-S298A	hop1-T318A	+	-	+	-	+	-
	0	0	0	0	2.68664	0	2.68664	0	2.71096	0
	4	71.0526	77.8689	67.8899	8.1116	9.23824	7.01151	8.41097	8.62255	9.62287
	5	80.1653	80.1688	62.8099	6.69338	8.22493	4.88098	5.65266	8.61119	9.25407
	6	62.2047	57.2727	36.2205	8.44906	9.03202	9.38656	9.78807	8.99755	8.33902
	8	18.3206	17.5824	7.20721	7.70141	6.21535	9.39418	7.18521	6.50056	4.0444
Figure 4C		% +ves			HOP1		hop1-S298A		hop1-T318A
		HOP1	hop1-S298A	hop1-T318A	+	-	+	-	+	-
	0	0	0	0	2.92249	0	2.78659	0	2.68664	0
	4	40.1709	68.1416	82.8829	9.46574	8.95577	8.44893	9.42694	6.48536	8.31571
	5	52.7778	73.3032	44.7368	9.68339	9.83954	5.71011	6.34692	9.59941	9.31922
	6	57.3913	59.322	29.9145	9.17359	9.56368	8.94847	9.4279	9.16028	8.114
	8	77.9661	36.8421	7.47664	7.10745	8.56044	8.79457	8.19466	6.72451	4.19354
Figure 4D		% +ves			HOP1		hop1-S298A		hop1-T318A
	Time (h)	HOP1	hop1-S298A	hop1-T318A	+	-	+	-	+	-
	0	0	0	0	0.909185	0	2.68664	0	2.71096	0
	4	10.4938	12.7572	2.7027	3.86086	3.11636	4.85958	3.92214	3.0868	1.70457
	5	26.4045	22.8216	5.88235	4.90401	4.50667	5.82388	5.14209	3.79033	2.6294
	6	16.8571	9.73451	2.04918	4.34171	3.7701	4.63239	3.53291	2.66783	1.38058
	8	3.56164	2.89855	0.884956	2.4519	1.65183	3.30329	1.82756	2.27504	0.777604
Figure 4E		% +ves			HOP1		hop1-S298A		hop1-T318A
		HOP1	hop1-S298A	hop1-T318A	+	-	+	-	+	-
	0	0	0	0	1.22523	0	2.78659	0	2.68664	0
	4	16.8865	11.7904	2.88066	4.15898	3.63225	4.89887	3.87488	3.1868	1.70457
	5	30.2857	14.7059	4.34783	5.10918	4.77191	5.14847	4.24405	2.31619	1.76646
	6	27.321	14.8936	1.41349	4.79741	4.43719	5.20637	4.29527	1.65165	0.91378
	8	45.8791	14.7287	0	5.27216	5.20464	4.92257	4.09027	1.32852	0
Figure 4F		% +ves			HOP1		hop1-S298A		hop1-T318A
	Time (h)	HOP1	hop1-S298A	hop1-T318A	+	-	+	-	+	-
	0	0	0	0	2.68664	0	2.68664	0	2.71096	0
	4	47.3684	12.2951	1.83486	9.56678	9.42669	7.17192	5.24754	4.63636	1.61186
	5	41.3223	24.3697	5.78512	9.30893	8.87394	8.71892	7.40159	5.7714	3.42781
	6	37.0079	12.7273	3.93701	9.01599	8.39522	7.7042	5.59115	5.01154	2.64653
	8	18.3206	4.3956	0.900901	7.70141	6.21535	6.47788	3.18513	4.01646	0.878109
Figure 4G		% +ves			HOP1		hop1-S298A		hop1-T318A
		HOP1	hop1-S298A	hop1-T318A	+	-	+	-	+	-
	0	0	0	0	2.92249	0	2.78659	0	2.68664	0
	4	37.6068	15.9292	0.900901	9.42878	8.7853	8.07258	6.20664	4.01646	0.878109
	5	47.2222	21.9298	14.9123	9.83954	9.68339	8.71787	7.20706	7.88686	5.97873
	6	57.3913	23.7288	5.12821	9.17359	9.56368	8.70821	7.34551	5.69981	3.22324
	8	81.3559	10.5263	2.80374	6.5755	8.21131	6.50414	4.65084	5.1717	2.22178

## Sheet: FigS1
		HOP1 DMC1
Figure S1A	Time(h)	anti-Hop1	anti-pT318	anti-pS298
	0	0.0152008	0.00543662	0.00732396
	2	0.0185445	0.0249984	0.00420389
	4	0.821563	0.954775	0.471197
	5	1	1	1
	6	0.18625	0.306509	0.0777063
	8	0.237232	0.0246007	0.00220047
	10	0.112481	0.0079133	0.0115279
	12	0.0134187	0.0133499	0.00374409
		HOP1 dmc1∆			S298A dmc1∆			T318A dmc1∆
Figure S1B	Time(h)	anti-Hop1	anti-pT318	anti-pS298	anti-Hop1	anti-pT318	anti-pS298	anti-Hop1	anti-pT318	anti-pS298
	0	0.0278423	0.000793393	0.0277298	0.0158365	0.0109624	0.00219992	0.00216014	0.000269126	0.00230724
	2	0.0301329	0.00229056	0.0016097	0.0477683	0.00200349	0.00134142	0.042971	0.00223674	0.00618125
	4	0.269104	0.290686	0.0293395	0.327761	0.0168592	0.00850995	0.263796	0.00538252	0.000719
	5	0.600586	0.75875	0.321436	0.651032	0.0830522	0.00514031	0.533376	0.00913234	0.000450716
	6	0.78338	0.901733	0.64211	0.68524	0.157935	0.00567688	0.389888	0.00473662	0.000600955
	8	1	1	1	0.524899	0.0924358	0.00113752	0.280525	0.00209918	0.0046574
	10	0.781731	0.955439	0.74673	0.171366	0.00589685	0.000182433	0.0560681	0.00362423	0.00848849
	12	0.647005	0.932031	0.689918	0.00360477	0.00979618	0.00115898	0.0268416	0.00183006	0.00935773

## Sheet: FigS2
Figure S2		Time (h)	%non-p	%Phos
	HOP1	0	0	0
		5	54.7125	45.2875
		12	48.3312	51.6688
	S298A	0	0	0
		5	71.1071	28.8929
		12	81.9194	18.0806
	S298D	0	0	0
		5	65.0486	34.9514
		12	57.247	42.753
	S298A x 2	0	0	0
		5	67.873	32.127
		12	87.6765	12.3235
